# Supplementary material for: Differences in the Conformational Energy Landscape of CDK1 and CDK2 Suggest a Mechanism for Achieving Selective CDK Inhibition
Source: Cell Chem Biol. 2019 Jan 17;26(1):121–130.e5. doi: 10.1016/j.chembiol.2018.10.015 (PMC6344228; doi:10.1016/j.chembiol.2018.10.015)
Supplement: Table S3. Summary of Data Collection and Structure Refinement, Related to Figures 3–5 [file mmc2.xlsx]

## Sheet: Sheet1
Complex	CDK1/CyclinB/Cks2 + AZD5438	CDK1/CyclinB/Cks2 + Alvocidib	CDK1/CyclinB/Cks2 + CGP74514A	CDK1/Cks2 + Dinaciclib	CDK1/Cks2 + AZD5438	CDK2/CyclinA + Alvocidib
BAG number	mx13587-9	mx13587-11	mx13587-9	mx13587-19	mx13587-34	mx13587-14
Beamline	i03	i04	i03	i24	i04-1	i04-1
PDB code	6GU3	6GU2	6GU4	6GU6	6GU7	6GUB
Data Collection
Space Group	P 21 21 21	I 1 2 1	P 21 21 21	I 2 2 2	P 1 21 1	P 21 21 21
Unit Cell dimensions (a,b,c)(Å)	64.6,68.2,167.3	78.1,53.8,180.2	64.5,68.2,166.1	93.7, 97.2,108.6	68.0,149.2,87.3	75.2,136.2,150.0
Unit Cell dimensions (α,β,γ)(°)	90,90,90	90.0,98.3,90.0	90,90,90	90,90,90	90,92.2,90	90,90,90
Resolution (Å)	83.80-2.65 (2.78-2.65)	89.17-2.00 (2.05-2.00)	83.18-2.73 (2.86-2.73)	72.43-2.33 (2.41-2.33)	87.35-2.75 (2.85-2.75)	101.04-2.52 (2.60-2.52)
Rmerge	0.12 (0.82)	0.09 (1.01)	0.27 (1.46)	0.05 (0.42)	0.09 (0.84)	0.28 (2.56)
I/σ(I)	9.0 (1.9)	6.9 (1.1)	5.2 (1.3)	10.8 (2.4)	8.8 (1.4)	8.5 (1.5)
Completeness	98.2 (95.3)	100.0 (100.0)	100.0 (100.0)	99.8 (97.7)	99.8 (99.5)	100.0 (100.0)
Redundancy	3.4 (3.4)	3.7 (3.7)	6.7 (5.5)	1.9 (1.9)	3.8 (3.8)	7.5 (7.7)
Refinement
No. reflections all/free	21743 /1128	50412 /2485	20165 /989	21580 /1077	45022 /2187	52814 /2638
R-factor/R-free	0.195 /0.258	0.189 /0.239	0.197 /0.253	0.201 /0.246	0.224 /0.284	0.195 /0.238
Protein B-factor (No. atoms)	48.8 (10127)	51.2 (10164)	55.9 (10127)	51.9 (5781)	73.2 (23082)	48.2 (17588)
Ligand B-factor (No. atoms)	39.2 (48)	40.3 (45)	47.7 (52)	47.0 (56)	84.1 (47)	34.7 (90)
Water B-factor (No. atoms)	33.8 (62)	47.4 (194)	37.1 (76)	40.7 (86)	52.0 (13)	30.2 (72)
RMS Deviations
Bonds (Å)	0.0116	0.016	0.0109	0.0156	0.02	0.0138
Angles (°)	1.544	1.799	1.522	1.85	1.693	1.666
Complex	CDK2/CyclinA + SU9516	CDK2/CyclinA + AZD5438	CDK2/CyclinA + CGP74514A	CDK2 + AZD5438	CDK2 + CGP74514A
BAG number	mx13587-14	mx13587-9	mx13587-14	mx13587-26	mx13587-26
Beamline	i04-1	i03	i04-1	i04	i04
PDB code	6GUC	6GUE	6GUF	6GUH	6GUK
Data Collection
Space Group	P 21 21 21	P 21 21 21	P 21 21 21	P 21 21 21	P 21 21 21
Unit Cell dimensions (a,b,c)(Å)	75.4,135.8,149.6	74.3,133.2,148.1	75.3,136.7,150.5	53.3,71.3,72.1	53.3,71.9,72.4
Unit Cell dimensions (α,β,γ)(°)	90,90,90	90,90,90	90,90,90	90,90,90	90,90,90
Resolution (Å)	100.77-2.00 (2.03-2.00)	99.26-1.99 (2.02-1.99)	101.17-2.65 (2.74-2.65)	50.75-1.50 (1.53-1.50)	51.08-1.30 (1.32-1.30)
Rmerge	0.09 (0.98)	0.10 (1.25)	0.24 (1.65)	0.05 (1.14)	0.04 (0.91)
I/σ(I)	12.1 (2.1)	12.1 (1.2)	6.9 (1.3)	13.5 (1.5)	15.5 (1.3)
Completeness	100.0 (100.0)	98.6 (93.2)	100.0 (100.0)	100.0 (100.0)	100.0 (100.0)
Redundancy	7.3 (7.3)	6.5 (4.6)	7.2 (7.4)	6.9 (7.1)	6.9 (6.8)
Refinement
No. reflections all/free	104286 / 5195	99925 / 4909	45869/ 2243	44735 /2227	69081 / 3600
R-factor/R-free	0.192 / 0.223	0.197 / 0.234	0.203 / 0.255	0.199 /0.243	0.204 /0.232
Protein B-factor (No. atoms)	45.1 (17639)	39.5 (17566)	50.9 (17749)	33.8(4681)	28.3 (4482)
Ligand B-factor (No. atoms)	35.3 (60)	29.8 (96)	38.8 (104)	38.0 (65)	25.5 (52)
Water B-factor (No. atoms)	43.3 (537)	37.1 (539)	30.6 (124)	37.7 (156)	37.5 (211)
RMS Deviations
Bonds (Å)	0.0179	0.0171	0.0133	0.0207	0.0233
Angles (°)	1.723	1.779	1.719	2.092	2.178
